# Supplementary material for: Surgical approach for complete cochlear coverage in EAS-patients after residual hearing loss
Source: PLoS One. 2019 Sep 26;14(9):e0223121. doi: 10.1371/journal.pone.0223121 (PMC6762079; doi:10.1371/journal.pone.0223121)
Supplement: S1 Table — (XLSX) [file pone.0223121.s001.xlsx]

## Sheet: Tabelle1
	Insertion angle
Electrode	First insertion	Second insertion
10	300	517
9	300	360
8	307	540
7	270	507
6	240	540
5	238	384
4	239	420
3	236	400
2	270	500
1	270	430
